# Supplementary material for: Intact HIV DNA decays in children with and without complete viral load suppression
Source: PLoS Pathog. 2025 Apr 4;21(4):e1013003. doi: 10.1371/journal.ppat.1013003 (PMC12002518; doi:10.1371/journal.ppat.1013003)
Supplement: S1 Table — Rate is the mean population parameter rate (per month), SE is the standard error of each population parameter (standard deviation divided by square root of sample size, σ/√n), and RSE is the percent residual squared error, the ratio of SE to Value x 100%, which indicates better fit for lower values. Data types are HIV RNA, Intact and Defective HIV DNA, and CD4 count, where <1 and >1 indicate the period before and after 1 year of ART. Negative rates indicate decay whereas positive indicates expansion. (XLSX) [file ppat.1013003.s001.xlsx]

## Sheet: Sheet1
Rate	Mean rate (per month)	SE (per month)	RSE (%)
RNA<1(1)	3.11227	0.409401	13.1544
RNA<1(2)	0.25	0.0504697	20.1879
RNA>1	0.00310774	0.00476767	153.413
Intact<1	0.260999	0.046917	17.9759
Defective<1	0.080804	0.0241937	29.9413
Intact>1	0.0309831	0.0178476	57.6043
Defective>1	-0.00681741	0.00305977	44.8816
CD4<1	-0.0462518	0.00685762	14.8267
CD4>1	0.00747685	0.0011031	14.7535
